# Supplementary material for: Label-free Surface Enhanced Raman Scattering (SERS) on Centrifugal Silver Plasmonic Paper (CSPP): A Novel Methodology for Unprocessed Biofluids Sampling and Analysis
Source: Biosensors (Basel). 2021 Nov 21;11(11):467. doi: 10.3390/bios11110467 (PMC8615985; doi:10.3390/bios11110467)
Supplement: Supplementary file 1 [file biosensors-11-00467-s001.zip]

Archive with 1 entries (1 files):
- biosensors-1472516-supplementary.pdf
